# Supplementary material for: Cell Wall Components and Extensibility Regulate Root Growth in Suaeda salsa and Spinacia oleracea under Salinity
Source: Plants (Basel). 2022 Mar 28;11(7):900. doi: 10.3390/plants11070900 (PMC9002714; doi:10.3390/plants11070900)
Supplement: Supplementary file 1 [file plants-11-00900-s001.zip]

Archive with 1 entries (1 files):
- plants-1640153-supplementary.pdf
